# Supplementary material for: CognoStroke: Automated Cognitive and Mood Assessment on the Hyper-Acute Stroke Unit
Source: Healthcare (Basel). 2025 Nov 13;13(22):2885. doi: 10.3390/healthcare13222885 (PMC12652918; doi:10.3390/healthcare13222885)
Supplement: Supplementary file 1 [file healthcare-13-02885-s001.zip]

Archive with 1 entries (1 files):
- healthcare-3914281-supplementary.pdf
